# Supplementary material for: A Water-Based Biocoating to Increase the Infection Resistance and Osteoconductivity of Titanium Surfaces
Source: Int J Mol Sci. 2024 Mar 13;25(6):3267. doi: 10.3390/ijms25063267 (PMC10969944; doi:10.3390/ijms25063267)
Supplement: Supplementary file 1 [file ijms-25-03267-s001.zip]

Archive with 1 entries (1 files):
- ijms-2843880-supplementary.pdf
